# Supplementary material for: Whole Genome Sequence Analysis of a Prototype Strain of the Novel Putative Rotavirus Species L
Source: Viruses. 2022 Feb 24;14(3):462. doi: 10.3390/v14030462 (PMC8954357; doi:10.3390/v14030462)
Supplement: Supplementary file 1 [file viruses-14-00462-s001.zip]

Archive with 1 entries (1 files):
- viruses-1608724-supplementary.pdf
